# Supplementary material for: Structural Specificity of Polymorphic Forms of α-Synuclein Amyloid
Source: Biomedicines. 2023 Apr 29;11(5):1324. doi: 10.3390/biomedicines11051324 (PMC10216396; doi:10.3390/biomedicines11051324)
Supplement: Supplementary file 1 [file biomedicines-11-01324-s001.zip]

Archive with 1 entries (1 files):
- biomedicines-2313153-supplementary.pdf
